# Supplementary material for: A remarkable assemblage of ticks from mid-Cretaceous Burmese amber
Source: Parasitology. 2022 Mar 4;149(6):820–30. doi: 10.1017/S0031182022000269 (PMC10090602; doi:10.1017/S0031182022000269)
Supplement: Supplementary file 1 [file S0031182022000269sup.zip]

Archive with 2 entries (2 files):
- S0031182022000269sup001.docx
- S0031182022000269sup002.mpg
